# Supplementary material for: Prevalence of Dementia among Patients Hospitalized with Type 2 Diabetes Mellitus in Spain, 2011–2020: Sex-Related Disparities and Impact of the COVID-19 Pandemic
Source: Int J Environ Res Public Health. 2023 Mar 10;20(6):4923. doi: 10.3390/ijerph20064923 (PMC10049429; doi:10.3390/ijerph20064923)
Supplement: Supplementary file 1 [file ijerph-20-04923-s001.zip]

Archive with 1 entries (1 files):
- ijerph-2241084-supplementary.pdf
